# Supplementary material for: Antileishmanial Effect of 1,5- and 1,8-Substituted Fused Naphthyridines
Source: Molecules. 2023 Dec 22;29(1):74. doi: 10.3390/molecules29010074 (PMC10780244; doi:10.3390/molecules29010074)
Supplement: Supplementary file 1 [file molecules-29-00074-s001.zip]

Archive with 1 entries (1 files):
- molecules-2728604-supplementary.pdf
